# Supplementary material for: Phage–Bacterial Interaction Alters Phenotypes Associated with Virulence in Acinetobacter baumannii
Source: Viruses. 2024 May 8;16(5):743. doi: 10.3390/v16050743 (PMC11125765; doi:10.3390/v16050743)
Supplement: Supplementary file 1 [file viruses-16-00743-s001.zip]

Archive with 3 entries (3 files):
- Figure S1.tif
- Figure S2.tif
- Supplemental Material.pdf
